# Supplementary material for: Geo-epidemiological risk stratification to select malaria interventions, case of Mali
Source: PLOS Glob Public Health. 2025 Nov 7;5(11):e0004796. doi: 10.1371/journal.pgph.0004796 (PMC12594328; doi:10.1371/journal.pgph.0004796)
Supplement: S1 Dataset — (CSV) [file pgph.0004796.s004.csv]

Region	District	Population	suspects	tested	confirmed	presumed	taux_positivity	Taux_report	Rate seeking treatment for fever	Crude incidence	Adjusted 1	Adjusted 2	Methode1	Method_WHO	Ecart_Local	Ecart_WHO	Number_CHWs	Population_ 2022	Popu living within _5km	Accessibility_5km	Population by_CHWs	Strate	MU5	SMC_Campagn	Number_SMC	ITPp	Rate_TPIg	c-TPIg	ITPp	CDM	MII_Routine	Type_MII	Diagnostic_Microscopie	Diagnostic_TDR	Management	Vaccination	Surveillance	Mixte
Kidal	Abeibara	15384	2254	1536	345	525	0.225	0.944	0.363	22.42589704	30.10432917	31.89017921	1093.331198	1295.130621	2.169075937	2.754001799	20	15384	3868	25.14	575.8	Vey low	20		No SMC		23.4				Routine	PBO	Oui	Pf/Pv	AL-ARTESUNATE-Primaquine		case-by-case	PBO_Pf/Pv
Taoudenni	Achouratt	37827	4704	4679	1965.18	0	0.851	1	0.23	51.95178047	51.95178047	51.95178047	8544.26087	8544.26087	3.347826087	3.347826087	0	37827	7124	18.83		Vey low	131		No SMC		53.7				Routine	PBO	Oui	HRP2/3	AL-ARTESUNATE-Primaquine		case-by-case	PBO_HRP2/3
Gao	Almoustarat	28522	7425	7420	4749	0	0.64	1	0.473	166.5030503	166.5030503	166.5030503	6983.823529	10040.16913	0.470588235	1.114164905	0	28522	7834	27.47		Moderate	78	SMC	3	ITPp	39.3			MII-CDM	Routine	PBO	Oui	HRP2/3	AL-ARTESUNATE			SMC_ITPp_MII-CDM_PBO_HRP2/3
Taoudenni	Al-Ourche	56931	4797	4733	2622	0	0.554	0.639	0.52	46.0557517	46.0557517	72.07472879	5042.307692	5042.307692	0.923076923	0.923076923	0	56931	8349	14.67		Vey low	131		No SMC		35.9				Routine	PBO	Oui	HRP2/3	AL-ARTESUNATE-Primaquine		case-by-case	PBO_HRP2/3
Menaka	Anderaboukane	28261	3721	3534	1622	173	0.459	1	0.473	57.39358126	60.20335445	60.20335445	5004.138235	3597.054968	2.085165373	1.217666442	0	28261	7085	25.07		Low	78		No SMC	ITPp	12.5			MII-CDM	Routine	PBO	Oui	Pf/Pv	AL-ARTESUNATE-Primaquine			ITPp_MII-CDM_PBO_Pf/Pv
Gao	Ansongo	197058	48038	45227	33198	2870	0.734	0.847	0.473	168.4681667	179.1583189	211.5210376	60483.23295	75444.20177	0.821893878	1.272552617	94	197058	78610	39.89	1260.085106	Moderate	78	SMC	3	ITPp	55			MII-CDM	Routine	PBO	Oui	HRP2/3	AL-ARTESUNATE			SMC_ITPp_MII-CDM_PBO_HRP2/3
Taoudenni	Araouane	31651	777	777	359	0	0.462	1	0.181	11.34245363	11.34245363	11.34245363	1994.444444	1983.425414	4.555555556	4.524861878	0	31651	5199	16.43		Vey low	131		No SMC		34.7				Routine	PBO	Oui	HRP2/3	AL-ARTESUNATE-Primaquine		case-by-case	PBO_HRP2/3
Kayes	Bafoulabe	191910	69498	69432	49899	339	0.719	1	0.382	260.0125059	261.2825856	261.2825856	111428.3133	131263.7199	1.233077082	1.630588186	62	191910	96070	50.06	1545.806452	High	131	SMC	4	ITPp	82.4		ITPp_	MII-CDM	Routine	MI-DIA	Oui	HRP2/3	AL-ARTESUNATE	Vaccin Priorité 1		SMC_ITPp_MII-CDM_MI-DIA_HRP2/3_Vaccine
Koulikoro	Banamba	284530	113085	112121	85610	4358	0.764	1	0.53	300.8821565	312.5839525	312.5839525	145802.4787	167810.4	0.703101024	0.960172877	86	284530	151068	53.09	1551.883721	High	108	SMC	4	ITPp	53.2		ITPp_	MII-CDM	Routine	MI-DIA	Oui	HRP2/3	AL-DHA-PPQ-ARTESUNATE	Vaccin Priorité 1		SMC_ITPp_MII-CDM_MI-DIA_HRP2/3
Mopti	Bandiagara	474607	105111	103636	80719	166	0.779	0.966	0.551	170.0754519	170.3479173	176.3435997	252665.2045	146738.4127	2.13018254	0.817891856	58	474607	227007	47.83	4268.965517	High	130	SMC	4	ITPp	44	c-TPIg	ITPp_c-ITPp	MII-CDM	Routine	MI-DIA	Oui	HRP2/3	AL-DHA-PPQ-ARTESUNATE	Vaccin Priorité 1		SMC_ITPp_MII-CDM_MI-DIA_HRP2/3_Vaccine
Mopti	Bankass	393230	153711	153318	100031	496	0.652	1	0.551	254.3829311	255.2053302	255.2053302	185841.4667	182131.3829	0.857838737	0.820749397	278	393230	165171	42	820.3561151	High	130	SMC	4	ITPp	63.2		ITPp_	MII-CDM	Routine	MI-DIA	Oui	HRP2/3	AL-DHA-PPQ-ARTESUNATE	Vaccin Priorité 2		SMC_ITPp_MII-CDM_MI-DIA_HRP2/3
Segou	Baroueli	302959	115735	113964	89175	1617	0.782	1	0.713	294.3467598	298.5205721	298.5205721	177332.3412	126843.6101	0.98858807	0.422412224	50	302959	163682	54.03	2785.54	High	134	SMC	4	ITPp	67.9		ITPp_	MII-CDM	Routine	PBO	Oui	HRP2/3	AL-ARTESUNATE	Vaccin Priorité 1		SMC_ITPp_MII-CDM_PBO_HRP2/3_Vaccine
Segou	Bla	423643	84822	82888	65321	1563	0.788	1	0.713	154.1887863	157.0960549	157.0960549	214685.9484	93341.71669	2.286629849	0.4289695	60	423643	239070	56.43	3076.216667	High	134	SMC	4	ITPp	51.6		ITPp_	MII-CDM	Routine	PBO	Oui	HRP2/3	AL-ARTESUNATE	Vaccin Priorité 1		SMC_ITPp_MII-CDM_PBO_HRP2/3_Vaccine
Sikasso	Bougouni	692864	159166	148013	115896	8358	0.783	1	0.461	167.2709219	176.71623	176.71623	349829.4686	265597.2104	2.018477502	1.291685739	202	692864	269206	38.85	2097.316832	High	111	SMC	5	ITPp	32.5	c-TPIg	ITPp_c-ITPp	MII-CDM	Routine	MI-DIA	Oui	HRP2/3	AL-DHA-PPQ-ARTESUNATE	Vaccin Priorité 1		SMC_ITPp_MII-CDM_MI-DIA_HRP2/3_Vaccine
Taoudenni	Boujbeha	35634	2822	2748	1161	46	0.422	1	0.181	32.58124263	33.12600326	33.12600326	6557.844444	6521.61326	4.648444827	4.61723795	0	35634	7385	20.72		Low	131		No SMC	ITPp	54.2			MII-CDM	Routine	PBO	Oui	HRP2/3	AL-ARTESUNATE-Primaquine			_ITPp_MII-CDM_PBO_HRP2/3
Gao	Bourem	145249	32506	30528	21190	2893	0.694	0.997	0.473	145.8874071	159.7101667	160.1907389	53962.28686	49056.62442	1.546592112	1.315083738	0	145249	46709	32.16		Moderate	78	SMC	3	ITPp	36.8			MII-CDM	Routine	PBO	Oui	HRP2/3	AL-ARTESUNATE			SMC_ITPp_MII-CDM_MI-DIA_HRP2/3
Bamako	CI	501320	76270	74637	36704	15149	0.492	1	0.667	73.21471316	88.08207931	88.08207931	73595.51333	66202.86057	1.005108798	0.80369607	0	501320	501320	100		Low	55		No SMC	ITPp	35.2			MII-School	Routine	MI-DIA	Oui	HRP2/3	AL-ARTESUNATE			ITPp_MII-School_MI-DIA_HRP2/3
Bamako	CII	238854	72935	67537	42288	6463	0.626	0.9	0.667	177.0453917	193.9839316	215.5377018	67801.99356	70139.99334	0.603338856	0.658626403	0	238854	238852	100		Moderate	55		No SMC	ITPp	60.8			MII-School	Routine	MI-DIA	Oui	HRP2/3	AL-ARTESUNATE			ITPp_MII-School_MI-DIA_HRP2/3
Bamako	CIII	192620	49940	55097	34654	176	0.629	1	0.667	179.9086284	180.4833558	180.4833558	44570.13333	52120.9955	0.286146861	0.504039808	0	192620	192620	100		Low	55		No SMC	ITPp	55.4			MII-School	Routine	MI-DIA	Oui	HRP2/3	AL-ARTESUNATE			ITPp_MII-School_MI-DIA_HRP2/3
Bamako	CIV	448525	96616	95856	66724	12	0.696	1	0.667	148.7631682	148.7817892	148.7817892	115055.7793	100048.5037	0.724353745	0.49943804	0	448525	448525	100		Moderate	55		No SMC	ITPp	49.2			MII-School	Routine	MI-DIA	Oui	HRP2/3	AL-ARTESUNATE			ITPp_MII-School_MI-DIA_HRP2/3
Bamako	CV	619788	101468	92550	60176	3855	0.65	1	0.667	97.09126346	101.1341781	101.1341781	88284.15493	93975.63718	0.467099091	0.561679693	0	619788	619788	100		Low	55		No SMC	ITPp	26.1			MII-School	Routine	MI-DIA	Oui	HRP2/3	AL-ARTESUNATE			ITPp_MII-School_MI-DIA_HRP2/3
Bamako	CVI	702893	122048	116114	69577	3	0.599	1	0.667	98.98661674	98.98917332	98.98917332	102321.7603	104316.0375	0.470626217	0.499289097	250	702893	702893	100	2811.572	Low	55		No SMC	ITPp	41.9			MII-School	Routine	MI-DIA	Oui	HRP2/3	AL-ARTESUNATE			_ITPp_MII-School_MI-DIA_HRP2/3
Kayes	Diema	316259	123713	118300	64706	4264	0.547	1	0.382	204.59813	211.9731233	211.9731233	106410.1714	175493.2147	0.644517841	1.712162932	63	316259	144474	45.68	2726.746032	Moderate	131	SMC	4	ITPp	49.6	c-TPIg	ITPp_c-ITPp	MII-CDM	Routine	MI-DIA	Oui	HRP2/3	AL-ARTESUNATE	Vaccin Priorité 2		SMC_ITPp_MII-CDM_MI-DIA_HRP2/3
Koulikoro	Dioila	396733	106345	100947	79624	3557	0.789	1	0.53	200.6992108	207.7731699	207.7731699	228973.5361	155529.1943	1.875684921	0.953295418	130	396733	177692	44.79	1684.930769	High	108	SMC	5	ITPp	102.7		ITPp_	MII-CDM	Routine	MI-DIA	Oui	HRP2/3	AL-DHA-PPQ-ARTESUNATE	Vaccin Priorité 1		SMC_ITPp_MII-CDM_MI-DIA_HRP2/3_Vaccine
Tombouctou	Dire	164612	66268	59895	41376	3378	0.691	1	0.5	251.3547008	265.5346998	265.5346998	60708.60833	87420.396	0.467242081	1.112828596	0	164612	60607	36.82		Moderate	131	SMC	4	ITPp	30.7	c-TPIg	ITPp_c-ITPp	MII-CDM	Routine	PBO	Oui	HRP2/3	AL-ARTESUNATE	Vaccin Priorité 2		SMC_ITPp_MII-CDM_MI-DIA_HRP2/3
Mopti	Djenne	309365	84658	84118	67979	7	0.808	0.997	0.551	219.7372036	219.7554862	220.4167364	199954.9206	123384.1616	1.941421919	0.815033489	56	309365	162872	52.65	2615.946429	High	130	SMC	5	ITPp	57		ITPp_	MII-CDM	Routine	MI-DIA	Oui	HRP2/3	AL-DHA-PPQ-ARTESUNATE	Vaccin Priorité 1		SMC_ITPp_MII-CDM_MI-DIA_HRP2/3_Vaccine
Mopti	Douentza	369867	77490	77016	52826	356	0.686	1	0.551	142.8243125	143.4845931	143.4845931	176900.72	96316.18149	2.348743422	0.82327228	56	369867	141691	38.31	4074.571429	High	130	SMC	4	ITPp	31.5	c-TPIg	ITPp_c-ITPp	MII-CDM	Routine	MI-DIA	Oui	HRP2/3	AL-DHA-PPQ-ARTESUNATE	Vaccin Priorité 2		SMC_ITPp_MII-CDM_MI-DIA_HRP2/3
Koulikoro	Fana	337958	111333	108210	83519	9054	0.772	1	0.53	247.1283414	267.8104617	267.8104617	196758.0174	170771.1094	1.355847381	1.044697727	147	337958	197051	58.31	958.5510204	High	108	SMC	4	ITPp	87.9		ITPp_	MII-CDM	Routine	MI-DIA	Oui	HRP2/3	AL-DHA-PPQ-ARTESUNATE	Vaccin Priorité 1		SMC_ITPp_MII-CDM_MI-DIA_HRP2/3_Vaccine
Taoudenni	Foum-Alba	18648	1564	1019	417	0	0.409	1	0.47	22.36164736	22.36164736	22.36164736	887.2340426	887.2340426	1.127659574	1.127659574	0	18648	1365	7.32		Vey low	131		No SMC		28.5				Routine	PBO	Oui	HRP2/3	AL-ARTESUNATE-Primaquine		case-by-case	PBO_HRP2/3
Gao	Gao	357720	73350	73239	47772	1111	0.652	1	0.473	133.54579	135.5707593	135.5707593	95090.92549	102529.3277	0.990515898	1.146222216	78	357720	231490	64.71	1618.333333	Moderate	78	SMC	3	ITPp	54.4			MII-CDM	Routine	PBO	Oui	HRP2/3	AL-ARTESUNATE			SMC_ITPp_MII-CDM_PBO_HRP2/3
Tombouctou	Goundam	222023	25013	24225	17508	81	0.723	1	0.31	78.85669503	79.120465	79.120465	56666.33226	56666.33226	2.236596542	2.236596542	2	222023	106341	47.9	57841	Moderate	131	SMC	3	ITPp	43.5	c-TPIg	ITPp_c-ITPp	MII-CDM	Routine	PBO	Oui	HRP2/3	AL-ARTESUNATE	Vaccin Priorité 2		SMC_ITPp_MII-CDM_MI-DIA_HRP2/3
Tombouctou	Gourma-Rharous	164704	39953	36885	23427	4012	0.635	0.991	0.62	142.2369827	157.7048523	159.1370861	41931.86582	41931.86582	0.789894815	0.789894815	0	164704	38366	23.29		Moderate	131	SMC	3	ITPp	33.6			MII-CDM	Routine	PBO	Oui	HRP2/3	AL-ARTESUNATE			SMC_ITPp_MII-CDM_MI-DIA_HRP2/3
Menaka	Inekar	8096	6559	6076	3292	279	0.542	1	0.473	406.6205534	425.298666	425.298666	7279.530655	7279.530655	1.211279057	1.211279057	0	8096	3192	39.43		Low	78		No SMC	ITPp	16.3			MII-CDM	Routine	PBO	Oui	Pf/Pv	AL-ARTESUNATE-Primaquine			ITPp_MII-CDM_PBO_Pf/Pv
Sikasso	Kadiolo	360310	104571	102882	82747	2734	0.804	1	0.461	229.6550193	235.7556993	235.7556993	163356.0308	184262.7679	0.974162577	1.226821128	74	360310	236305	65.58	1675.743243	High	111	SMC	5	ITPp	52		ITPp_	MII-CDM	Routine	MI-DIA	Oui	HRP2/3	AL-DHA-PPQ-ARTESUNATE	Vaccin Priorité 1		SMC_ITPp_MII-CDM_MI-DIA_HRP2/3
Koulikoro	Kalabancoro	369697	152721	150456	122171	3892	0.812	0.997	0.53	330.4625139	339.0108765	340.0309694	187075.841	236492.1008	0.531262255	0.935746624	59	369697	251725	68.09	1999.525424	High	108	SMC	4	ITPp	40.5	c-TPIg	ITPp_c-ITPp	MII-CDM	Routine	MI-DIA	Oui	HRP2/3	AL-DHA-PPQ-ARTESUNATE	Vaccin Priorité 1		SMC_ITPp_MII-CDM_MI-DIA_HRP2/3_Vaccine
Koulikoro	Kangaba	150644	144405	140256	94053	14304	0.671	0.996	0.53	624.3395024	688.0525212	690.8157843	103689.5301	195640.6229	0.102458509	1.080110394	67	150644	106964	71	651.9402985	High	108	SMC	5	ITPp	54.5		ITPp_	MII-CDM	Routine	MI-DIA	Oui	HRP2/3	AL-DHA-PPQ-ARTESUNATE	Vaccin Priorité 1		SMC_ITPp_MII-CDM_MI-DIA_HRP2/3_Vaccine
Koulikoro	Kati	750595	169500	164499	142347	3509	0.865	0.998	0.53	189.6455479	193.6893864	194.0775415	330428.1085	274317.675	1.321286072	0.927105418	99	750595	477867	63.67	2754.828283	Moderate	108	SMC	4	ITPp	59.9		ITPp_	MII-CDM	Routine	MI-DIA	Oui	HRP2/3	AL-DHA-PPQ-ARTESUNATE	Vaccin Priorité 1		SMC_ITPp_MII-CDM_MI-DIA_HRP2/3
Kayes	Kayes	766367	140080	136824	54173	4115	0.396	1.011	0.382	70.6880646	72.81438267	72.02213913	126783.6593	146033.5343	1.340347762	1.695688521	121	766367	536571	70.01	1899.140496	Low	131	SMC	4	ITPp	48			MII-CDM	Routine	MI-DIA	Oui	HRP2/3	AL-ARTESUNATE			SMC_ITPp_MII-CDM_MI-DIA_HRP2/3
Kayes	Kenieba	294273	81048	74135	56124	1354	0.757	1	0.382	190.7208612	194.2039467	194.2039467	112056.8196	149604.6545	0.996593607	1.665609266	38	294273	140942	47.89	4035.026316	Moderate	131	SMC	4	ITPp	72.7		ITPp_	MII-CDM	Routine	MI-DIA	Oui	HRP2/3	AL-ARTESUNATE	Vaccin Priorité 1		SMC_ITPp_MII-CDM_MI-DIA_HRP2/3
Kidal	Kidal	49486	8435	8171	4388	1073	0.537	0.865	0.363	88.67154347	100.3152609	115.9713999	13923.21852	13923.21852	2.173021541	2.173021541	66	49486	21724	43.9	420.6	Low	20	SMC	3	ITPp	21			MII-CDM	Routine	PBO	Oui	Pf/Pv	AL-ARTESUNATE-Primaquine			SMC_ITPp_MII-CDM_PBO_Pf/Pv
Sikasso	Kignan	174479	39673	38951	29854	0	0.766	1	0.461	171.1036858	171.1036858	171.1036858	96303.22581	64759.21909	2.225806452	1.169197397	53	174479	72569	41.59	1922.830189	High	111	SMC	5	ITPp	53.4		ITPp_	MII-CDM	Routine	MI-DIA	Oui	HRP2/3	AL-DHA-PPQ-ARTESUNATE	Vaccin Priorité 1		SMC_ITPp_MII-CDM_MI-DIA_HRP2/3_Vaccine
Kayes	Kita	516751	106782	104039	72332	791	0.695	0.984	0.382	139.9745719	141.0384208	143.3317285	161979.2977	190813.3088	1.239386408	1.638020637	99	516751	258365	50	2609.959596	Moderate	131	SMC	4	ITPp	64.5		ITPp_	MII-CDM	Routine	MI-DIA	Oui	HRP2/3	AL-ARTESUNATE	Vaccin Priorité 1		SMC_ITPp_MII-CDM_MI-DIA_HRP2/3
Koulikoro	Kolokani	349867	91058	87274	63661	2307	0.729	1	0.53	181.9577154	186.7646934	186.7646934	181507.7861	123288.3075	1.851161404	0.936637934	76	349867	129143	36.91	2904.263158	High	108	SMC	4	ITPp	57		ITPp_	MII-CDM	Routine	MI-DIA	Oui	HRP2/3	AL-DHA-PPQ-ARTESUNATE	Vaccin Priorité 1		SMC_ITPp_MII-CDM_MI-DIA_HRP2/3_Vaccine
Sikasso	Kolondieba	304553	105216	100293	84371	4485	0.841	0.997	0.461	277.0322407	289.4172279	290.2880921	187562.2015	191223.9365	1.223064815	1.266465213	141	304553	110956	36.43	1373.028369	High	111	SMC	5	ITPp	29	c-TPIg	ITPp_c-ITPp	MII-CDM	Routine	MI-DIA	Oui	HRP2/3	AL-DHA-PPQ-ARTESUNATE	Vaccin Priorité 1		SMC_ITPp_MII-CDM_MI-DIA_HRP2/3_Vaccine
Mopti	Koro	540252	71559	71584	49477	67	0.691	1	0.551	91.58133612	91.66703131	91.66703131	247616.485	89878.94192	4.004678639	0.816580268	60	540252	232002	42.94	5137.5	High	130	SMC	4	ITPp	37.3	c-TPIg	ITPp_c-ITPp	MII-CDM	Routine	MI-DIA	Oui	HRP2/3	AL-DHA-PPQ-ARTESUNATE	Vaccin Priorité 1		SMC_ITPp_MII-CDM_MI-DIA_HRP2/3
Koulikoro	Koulikoro	315742	114916	109497	88943	3320	0.812	1	0.53	281.6951815	290.2332917	290.2332917	187018.0408	172903.4717	1.102672957	0.943980658	92	315742	173956	55.09	1541.152174	High	108	SMC	4	ITPp	51.7		ITPp_	MII-CDM	Routine	MI-DIA	Oui	HRP2/3	AL-DHA-PPQ-ARTESUNATE	Vaccin Priorité 1		SMC_ITPp_MII-CDM_MI-DIA_HRP2/3_Vaccine
Sikasso	Koutiala	864659	244925	217785	151711	16237	0.697	1.002	0.461	175.4576081	188.5462234	188.1698837	379082.7902	353591.3228	1.498716574	1.33069008	118	864659	523776	60.58	2888.838983	Moderate	111	SMC	5	ITPp	47.1	c-TPIg	ITPp_c-ITPp	MII-CDM	Routine	MI-DIA	Oui	HRP2/3	AL-DHA-PPQ-ARTESUNATE	Vaccin Priorité 1		SMC_ITPp_MII-CDM_MI-DIA_HRP2/3
Segou	Macina	352556	78080	76431	62403	2968	0.816	0.996	0.713	177.0016678	183.8711807	184.6096192	216115.3815	90932.13809	2.463221023	0.457175746	81	352556	157200	44.59	2411.802469	High	134	SMC	4	ITPp	47.6	c-TPIg	ITPp_c-ITPp	MII-CDM	Routine	PBO	Oui	HRP2/3	AL-ARTESUNATE	Vaccin Priorité 1		SMC_ITPp_MII-CDM_MI-DIA_HRP2/3
Segou	Markala	328151	79427	78582	59257	362	0.754	1	0.713	180.5784532	181.4102288	181.4102288	192032.0903	83492.21318	2.240665075	0.408984815	145	328151	211569	64.47	804.0137931	High	134	SMC	4	ITPp	62.3		ITPp_	MII-CDM	Routine	PBO	Oui	HRP2/3	AL-ARTESUNATE	Vaccin Priorité 1		SMC_ITPp_MII-CDM_PBO_HRP2/3_Vaccine
Menaka	Menaka	24918	17392	16946	10638	1708	0.628	0.553	0.473	426.9202986	469.96645	849.8489149	26591.21685	26591.21685	1.499644374	1.499644374	30	24918	12844	51.55	402.5	Moderate	78	SMC	3	ITPp	20.3			MII-CDM	Routine	PBO	Oui	Pf/Pv	AL-ARTESUNATE-Primaquine			SMC_ITPp_MII-CDM_PBO_Pf/Pv
Mopti	Mopti	550056	135909	131025	98326	4356	0.75	1	0.551	178.7563448	184.6957401	184.6957401	307857.5758	184379.3103	2.130988505	0.875183678	81	550056	346709	63.03	2510.45679	High	130	SMC	4	ITPp	52.3		ITPp_	MII-CDM	Routine	MI-DIA	Oui	HRP2/3	AL-DHA-PPQ-ARTESUNATE	Vaccin Priorité 1		SMC_ITPp_MII-CDM_MI-DIA_HRP2/3_Vaccine
Koulikoro	Nara	363434	103101	96277	74227	5923	0.771	0.998	0.53	204.2379084	216.8031417	217.2376169	187625.6775	148684.4992	1.527728152	1.003105328	57	363434	146661	40.35	3803.035088	High	108	SMC	4	ITPp	60.4		ITPp_	MII-CDM	Routine	MI-DIA	Oui	HRP2/3	AL-DHA-PPQ-ARTESUNATE	Vaccin Priorité 1		SMC_ITPp_MII-CDM_MI-DIA_HRP2/3
Tombouctou	Niafunke	272498	54405	52868	32250	4326	0.61	1	0.39	118.3494925	128.0334535	128.0334535	89458.61538	89458.61538	1.773910555	1.773910555	25	272498	122265	44.87	6009.32	Moderate	131	SMC	3	ITPp	21.6			MII-CDM	Routine	PBO	Oui	HRP2/3	AL-ARTESUNATE			SMC_ITPp_MII-CDM_MI-DIA_HRP2/3
Sikasso	Niena	184983	61789	55563	44286	6633	0.797	1	0.461	239.4057832	267.9840904	267.9840904	99145.002	107532.5401	1.238743666	1.428138467	59	184983	101379	54.8	1417.016949	High	111	SMC	5	ITPp	61.6		ITPp_	MII-CDM	Routine	MI-DIA	Oui	HRP2/3	AL-DHA-PPQ-ARTESUNATE	Vaccin Priorité 2		SMC_ITPp_MII-CDM_MI-DIA_HRP2/3
Segou	Niono	544896	123678	121300	67967	1613	0.56	1	0.713	124.7338942	126.391605	126.391605	167976.2927	96592.25806	1.471438973	0.421164066	150	544896	362036	66.44	1219.066667	Moderate	134	SMC	4	ITPp	50.3		ITPp_	MII-CDM	Routine	PBO	Oui	HRP2/3	AL-ARTESUNATE	Vaccin Priorité 2		SMC_ITPp_MII-CDM_PBO_HRP2/3
Kayes	Nioro	341876	61828	60860	39306	768	0.646	1	0.382	114.9715101	116.422703	116.422703	99505.32	104194.0524	1.531555488	1.650843443	59	341876	211958	62	2202	Moderate	131	SMC	4	ITPp	54.1		ITPp_	MII-CDM	Routine	MI-DIA	Oui	HRP2/3	AL-ARTESUNATE	Vaccin Priorité 2		SMC_ITPp_MII-CDM_MI-DIA_HRP2/3
Koulikoro	Ouelessebougou	297799	93490	90033	61704	3279	0.685	1	0.53	207.2001585	214.7425445	214.7425445	127900.23	120660.5943	1.072802898	0.955474432	30	297799	128711	43.22	5636.266667	Moderate	108	SMC	5	ITPp	73.2		ITPp_	MII-CDM	Routine	MI-DIA	Oui	HRP2/3	AL-DHA-PPQ-ARTESUNATE	Vaccin Priorité 1		SMC_ITPp_MII-CDM_MI-DIA_HRP2/3
Kayes	Oussoubidiagna	157017	42652	41458	26336	377	0.635	1	0.382	167.7270614	169.2517052	169.2517052	56543.39362	69569.09686	1.147000061	1.641596934	23	157017	79373	50.55	3375.826087	Moderate	131	SMC	4	ITPp	78.8		ITPp_	MII-CDM	Routine	MI-DIA	Oui	HRP2/3	AL-ARTESUNATE	Vaccin Priorité 2		SMC_ITPp_MII-CDM_MI-DIA_HRP2/3
Kayes	Sagabari	58135	28549	27911	22757	2	0.815	1	0.382	391.4509332	391.4789714	391.4789714	35560.35938	59577.56545	0.562611916	1.617988551	5	58135	28832	49.59	5860.6	High	131	SMC	4	ITPp	62.1		ITPp_	MII-CDM	Routine	MI-DIA	Oui	HRP2/3	AL-ARTESUNATE	Vaccin Priorité 1		SMC_ITPp_MII-CDM_MI-DIA_HRP2/3_Vaccine
Segou	San	498215	105974	105890	69844	610	0.66	1.005	0.713	140.1884728	140.9965577	140.2950823	219514.3657	98519.77141	2.14292374	0.410568859	140	498215	283503	56.9	1533.657143	Moderate	134	SMC	4	ITPp	51.6		ITPp_	MII-CDM	Routine	PBO	Oui	HRP2/3	AL-ARTESUNATE	Vaccin Priorité 1		SMC_ITPp_MII-CDM_PBO_HRP2/3
Kayes	Sefeto	71053	29725	29718	18404	799	0.619	1	0.382	259.0179162	265.9786497	265.9786497	24866.55395	49472.72513	0.351149421	1.688150681	6	71053	42785	60.22	4711.333333	Moderate	131	SMC	4	ITPp	63.3		ITPp_	MII-CDM	Routine	MI-DIA	Oui	HRP2/3	AL-ARTESUNATE	Vaccin Priorité 2		SMC_ITPp_MII-CDM_MI-DIA_HRP2/3
Segou	Segou	711423	136108	129055	105288	8504	0.816	0.979	0.713	147.9963397	157.7504017	161.1342203	374587.048	157610.2586	2.55773733	0.496944178	114	711423	401530	56.44	2718.359649	High	134	SMC	4	ITPp	43.7	c-TPIg	ITPp_c-ITPp	MII-CDM	Routine	PBO	Oui	HRP2/3	AL-ARTESUNATE	Vaccin Priorité 1		SMC_ITPp_MII-CDM_MI-DIA_HRP2/3
Sikasso	Selingue	121991	33191	31425	20882	1517	0.665	1	0.461	171.1765622	179.4460657	179.4460657	57607.38158	47485.47722	1.758709969	1.273990864	23	121991	84840	69.55	1615.26087	High	111	SMC	5	ITPp	33.6	c-TPIg	ITPp_c-ITPp	MII-CDM	Routine	MI-DIA	Oui	HRP2/3	AL-DHA-PPQ-ARTESUNATE	Vaccin Priorité 1		SMC_ITPp_MII-CDM_MI-DIA_HRP2/3
Sikasso	Sikasso	731026	183975	157846	120984	41554	0.766	1	0.461	165.4989015	209.0409425	209.0409425	363843.7238	331484.5206	2.007370593	1.739903794	96	731026	465594	63.69	2764.916667	High	111	SMC	5	ITPp	52.7		ITPp_	MII-CDM	Routine	MI-DIA	Oui	HRP2/3	AL-DHA-PPQ-ARTESUNATE	Vaccin Priorité 1		SMC_ITPp_MII-CDM_MI-DIA_HRP2/3
Taoudenni	Taoudenni	26721	1071	1069	247	0	0.231	0.75	0.181	9.24366603	9.24366603	12.32488804	1073.913043	1364.640884	3.347826087	4.524861878	15	26721	2693	10.08	1601.866667	Vey low	131		No SMC		37.8				Routine	PBO	Oui	HRP2/3	AL-ARTESUNATE-Primaquine		case-by-case	PBO_HRP2/3
Mopti	Tenenkou	244257	89631	86934	51382	716	0.591	1	0.551	210.3603991	212.0928203	212.0928203	94191.19273	94020.24682	0.833155438	0.829828477	38	244257	121148	49.6	3239.710526	Moderate	130	SMC	4	ITPp	43	c-TPIg	ITPp_c-ITPp	MII-CDM	Routine	MI-DIA	Oui	HRP2/3	AL-DHA-PPQ-ARTESUNATE	Vaccin Priorité 2		SMC_ITPp_MII-CDM_MI-DIA_HRP2/3
Kidal	Tessalit	24362	2329	2217	992	309	0.447	0.75	0.363	40.71915278	46.38876119	61.85168158	2352.328	3240.121212	1.371298387	2.266251222	4	24362	7743	31.78	4154.75	Vey low	20		No SMC		37.1				Routine	PBO	Oui	Pf/Pv	AL-ARTESUNATE-Primaquine		case-by-case	PBO_Pf/Pv
Menaka	Tidermene	20049	7183	5620	3388	822	0.603	0.556	0.473	168.9859843	193.7087137	348.396967	9047.538291	9047.538291	1.670465847	1.670465847	0	20049	4317	21.53		Low	78		No SMC	ITPp	9.7			MII-CDM	Routine	PBO	Oui	Pf/Pv	AL-ARTESUNATE-Primaquine			ITPp_MII-CDM_PBO_Pf/Pv
Kidal	TinEssako	11929	176	169	69	21	0.408	0.458	0.363	5.784223321	6.502472965	14.19753922	674.6724891	241.6182468	8.777862161	2.501713721	0	11929	813	6.82		Vey low	20		No SMC		27				Routine	PBO	Oui	Pf/Pv	AL-ARTESUNATE-Primaquine		case-by-case	PBO_Pf/Pv
Tombouctou	Tombouctou	184163	40983	35751	32353	771	0.905	1	0.5	175.6758958	179.4646862	179.4646862	64805.40196	66101.51	1.003072419	1.043133867	24	184163	119369	64.82	2699.75	Moderate	131	SMC	3	ITPp	37.8	c-TPIg	ITPp_c-ITPp	MII-CDM	Routine	PBO	Oui	HRP2/3	AL-ARTESUNATE	Vaccin Priorité 2		SMC_ITPp_MII-CDM_MI-DIA_HRP2/3
Segou	Tominian	330232	79917	79020	55643	418	0.704	1	0.713	168.4966932	169.3878001	169.3878001	180442.8129	78453.39691	2.242866361	0.409941896	63	330232	118079	35.76	3367.507937	High	134	SMC	4	ITPp	67		ITPp_	MII-CDM	Routine	PBO	Oui	HRP2/3	AL-ARTESUNATE	Vaccin Priorité 1		SMC_ITPp_MII-CDM_PBO_HRP2/3
Sikasso	Yanfolila	194217	56820	48815	32867	8709	0.673	1	0.461	169.2282344	199.4066276	199.4066276	80683.66042	84009.01735	1.454853209	1.556029372	40	194217	89598	46.13	2615.475	Moderate	111	SMC	5	ITPp	31.2	c-TPIg	ITPp_c-ITPp	MII-CDM	Routine	MI-DIA	Oui	HRP2/3	AL-DHA-PPQ-ARTESUNATE	Vaccin Priorité 1		SMC_ITPp_MII-CDM_MI-DIA_HRP2/3
Kayes	Yelimane	263609	52691	51526	15934	1304	0.309	1	0.382	60.44558418	61.97412076	61.97412076	32033.20784	42766.84817	1.010368259	1.683999508	14	263609	233087	88.42	2180.142857	Low	131	SMC	4	ITPp	75.7			MII-CDM	Routine	MI-DIA	Oui	HRP2/3	AL-ARTESUNATE			SMC_ITPp_MII-CDM_MI-DIA_HRP2/3
Sikasso	Yorosso	317916	101959	100220	75973	1196	0.758	1	0.461	238.9719297	241.8235257	241.8235257	192198.92	166766.9588	1.529831914	1.195081921	59	317916	169024	53.17	2523.59322	High	111	SMC	5	ITPp	53.1		ITPp_	MII-CDM	Routine	MI-DIA	Oui	HRP2/3	AL-DHA-PPQ-ARTESUNATE	Vaccin Priorité 1		SMC_ITPp_MII-CDM_MI-DIA_HRP2/3_Vaccine
Mopti	Youwarou	159366	35718	35506	26426	8	0.744	1	0.551	165.81956	165.856908	165.856908	77741.03529	47970.87477	1.94183892	0.815290803	51	159366	55194	34.63	2042.588235	High	130	SMC	5	ITPp	22.4	c-TPIg	ITPp_c-ITPp	MII-CDM	Routine	MI-DIA	Oui	HRP2/3	AL-DHA-PPQ-ARTESUNATE	Vaccin Priorité 1		SMC_ITPp_MII-CDM_MI-DIA_HRP2/3_Vaccine
